# Supplementary material for: Intraoperative Flow Cytometry for the Characterization of Gynecological Malignancies
Source: Biology (Basel). 2022 Sep 11;11(9):1339. doi: 10.3390/biology11091339 (PMC9495699; doi:10.3390/biology11091339)
Supplement: Supplementary file 1 [file biology-11-01339-s001.zip]

Archive with 1 entries (1 files):
- biology-1870882-supplementary.pdf
